# Supplementary material for: Acute Blood Pressure Changes Following Resistance Exercise in Adults with Hypertension
Source: J Funct Morphol Kinesiol. 2025 Sep 12;10(3):349. doi: 10.3390/jfmk10030349 (PMC12452289; doi:10.3390/jfmk10030349)
Supplement: Supplementary file 1 [file jfmk-10-00349-s001.zip]

Archive with 1 entries (1 files):
- jfmk-3810241-supplementary.pdf
